# Supplementary material for: Glycomic, Glycoproteomic, and Proteomic Profiling of Philippine Lung Cancer and Peritumoral Tissues: Case Series Study of Patients Stages I–III
Source: Cancers (Basel). 2023 Mar 2;15(5):1559. doi: 10.3390/cancers15051559 (PMC10001221; doi:10.3390/cancers15051559)
Supplement: Supplementary file 1 [file cancers-15-01559-s001.zip]

Archive with 1 entries (1 files):
- cancers-2031539-supplementary.pdf
